# Supplementary material for: Age-related alterations in fatty acid metabolism: a clinical study of erythrocyte and plasma profiles in a population from Brandenburg, Germany
Source: Front Aging. 2026 Apr 10;7:1725187. doi: 10.3389/fragi.2026.1725187 (PMC13106285; doi:10.3389/fragi.2026.1725187)
Supplement: Supplementary file 1 [file Table2.xlsx]

## Sheet: Sheet1
Supplementary Table S2A. Erythrocytes (overlap subgroup): fatty acid concentrations and indices by age group
Variable	≤ 34 (n=23) Female: 11 (47.8%)	35–44 (n = 53) Female: 24 (45.3%)	45–54 (n = 67) Female: 34 (50.7%)	55–64 (n = 130) Female: 64 (49.2%)	≥ 65 (n = 154) Female: 64 (41.6%)	Overall p
SFA (%)	46.1 ± 1.4	45.7 ± 2.1	46.0 ± 2.0	46.2 ± 2.2	46.0 ± 2.2	0.310
MUFA	17.5 ± 1.2	17.8 ± 1.9	18.0 ± 1.8	18.2 ± 2.5	18.2 ± 2.1	0.445
PUFA (%)	36.4 ± 1.3	36.5 ± 2.3	36.0 ± 2.4	35.6 ± 2.3	35.8 ± 2.4	0.056
n-6 PUFA (%)	28.0 ± 1.3**	28.2 ± 1.9***	27.6 ± 2.1**	26.7 ± 2.1	26.4 ± 2.2	< 0.001
n-3 PUFA (%)	8.5 ± 1.0	8.3 ± 1.8***	8.5 ± 1.6**	8.8 ± 1.5	9.4 ± 1.8	< 0.001
EPA + DHA (%)	5.2 ± 0.9**	5.2 ± 1.6***	5.5 ± 1.4***	5.8 ± 1.3*	6.3 ± 1.5	< 0.001
LA (C18:2n-6) (%)	8.4 ± 1.1	8.2 ± 2.2**	8.0 ± 2.3*	7.7 ± 1.8	7.4 ± 2.2	< 0.001
ALA (C18:3n-3) (%)	0.23 ± 0.20	0.20 ± 0.21	0.16 ± 0.18	0.18 ± 0.19	0.15 ± 0.18	0.304
DGLA (C20:3n-6) (%)	1.8 ± 0.3***	1.7 ± 0.4*	1.7 ± 0.4	1.6 ± 0.4	1.6 ± 0.4	< 0.001
AA (C20:4n-6) (%)	12.8 ± 1.3	13.2 ± 1.4	13.1 ± 1.4	12.8 ± 1.7	12.9 ± 1.7	0.432
EPA (C20:5n-3) (%)	0.7 ± 0.3*	0.8 ± 0.4	0.8 ± 0.3*	0.8 ± 0.3	0.9 ± 0.4	0.005
DHA (C22:6n-3) (%)	4.5 ± 0.9**	4.4 ± 1.3***	4.7 ± 1.2***	5.0 ± 1.2*	5.4 ± 1.2	< 0.001
D5D (AA/DGLA)	7.1 ± 1.5**	8.1 ± 2.0	8.2 ± 2.3	8.4 ± 2.4	8.7 ± 2.4	0.020
D6D (DGLA/LA)	0.22 ± 0.04	0.20 ± 0.05 (n = 50)	0.20 ± 0.05 (n = 64)	0.21 ± 0.05 (n = 127)	0.23 ± 0.32 (n = 147)	0.255
D6D (GLA/LA)	0.02 ± 0.01	0.01 ± 0.02 (n = 50)	0.01 ± 0.01 (n = 64)	0.01 ± 0.02 (n = 127)	0.01 ± 0.02 (n = 147)	0.083
AA/LA	1.6 ± 0.3	1.5 ± 0.2 (n = 50)	1.6 ± 0.4 (n = 64)	1.7 ± 0.5 (n = 127)	2.1 ± 4.4 (n = 147)	0.092
SCD16 (POA/PA)	0.017 ± 0.006	0.019 ± 0.006	0.020 ± 0.009	0.023 ± 0.014	0.019 ± 0.007	0.040
SCD18 (OA/SA)	0.7 ± 0.1	0.7 ± 0.2	0.8 ± 0.1	0.8 ± 0.2	0.8 ± 0.2	0.307
ELOVL5 (DGLA/GLA)	8.8 ± 3.1 (n = 14)	7.8 ± 4.2 (n = 27)	9.3 ± 5.4 (n = 27)	7.9 ± 3.2 (n = 59)	6.9 ± 3.5 (n = 56)	0.065
ELOVL6 (SA/PA)	0.77 ± 0.07	0.77 ± 0.08	0.75 ± 0.07	0.75 ± 0.09	0.75 ± 0.08	0.615
ELOVL2 (DTA/AA)	0.31 ± 0.06***	0.28 ± 0.09	0.26 ± 0.05	0.27 ± 0.06	0.26 ± 0.06	0.004
ELOVL2 (DPA/EPA)	4.5 ± 1.4**	4.0 ± 1.4	4.0 ± 1.2*	3.7 ± 1.2 (n = 129)	3.5 ± 1.3	0.002
ELOVL2 (DHA/DPA)	1.5 ± 0.4***	1.6 ± 0.5***	1.7 ± 0.5**	1.8 ± 0.5*	1.9 ± 0.6	< 0.001
Notes: Fatty acid cancentratione are given as (% of total fatty acids), values are presented as mean ± SD.
Overall p values were obtained using the Kruskal–Wallis test across five age groups.
Post-hoc comparisons were performed using Dunn’s multiple comparisons test with the ≥65-year group as the reference; asterisks indicate significant differences versus ≥65 (*p < 0.05, **p < 0.01, ***p < 0.001; multiplicity-adjusted).
For ratio-based indices, n reflects the number of participants with non-missing values and a non-zero denominator (non-finite ratios were excluded).
Supplementary Table S2B. Plasma (overlap subgroup): fatty acid concentrations and indices by age group
Overall p	≤ 34 (n = 23) Female: 11 (47.8%)	35–44 (n = 53) Female: 24 (45.3%)	45–54 (n = 67) Female: 34 (50.7%)	55–64 (n = 130) Female: 64 (49.2%)	≥ 65 (n = 154) Female: 64 (41.6%)	Overall p
SFA (%)	38.9 ± 3.5	38.8 ± 3.4	38.4 ± 3.0	38.8 ± 3.0	39.0 ± 3.6	0.890
MUFA (%)	25.3 ± 3.8	24.5 ± 4.1*	26.5 ± 4.0	26.3 ± 4.3	26.0 ± 4.0	0.047
PUFA (%)	35.8 ± 3.6	36.6 ± 3.9	35.1 ± 4.0	34.9 ± 4.5	35.0 ± 3.8	0.067
n-6 PUFA (%)	31.7 ± 3.2	32.6 ± 3.7***	30.7 ± 3.8	30.4 ± 4.3	29.8 ± 3.6	< 0.001
n-3 PUFA (%)	4.0 ± 1.1*	4.0 ± 1.7***	4.3 ± 1.2**	4.5 ± 1.2*	5.1 ± 1.6	< 0.001
EPA + DHA (%)	2.7 ± 0.9**	2.8 ± 1.4***	3.0 ± 1.1***	3.2 ± 1.0*	3.8 ± 1.4	< 0.001
LA (C18:2n-6) (%)	22.2 ± 3.0*	22.8 ± 3.5***	21.4 ± 3.8	20.6 ± 4.2	20.0 ± 3.7	< 0.001
ALA (C18:3n-3) (%)	0.66 ± 0.33	0.53 ± 0.28	0.64 ± 0.29	0.57 ± 0.30	0.61 ± 0.31	0.260
DGLA (C20:3n-6) (%)	1.9 ± 0.5	1.9 ± 0.5*	1.8 ± 0.6	1.8 ± 0.6	1.7 ± 0.5	0.037
AA (C20:4n-6) (%)	6.8 ± 1.5	7.1 ± 1.9	6.8 ± 1.7	7.2 ± 2.2	7.4 ± 2.0	0.503
EPA (C20:5n-3) (%)	0.8 ± 0.4*	0.8 ± 0.6**	0.9 ± 0.4	0.9 ± 0.5	1.1 ± 0.7	0.001
DHA (C22:6n-3) (%)	2.0 ± 0.6**	2.0 ± 0.9***	2.1 ± 0.8***	2.3 ± 0.8	2.7 ± 0.9	< 0.001
D5D (AA/DGLA)	3.9 ± 1.5	3.8 ± 1.2*	4.1 ± 1.8*	4.2 ± 1.6 (n = 126)	4.6 ± 1.7 (n = 151)	0.004
D6D (DGLA/LA)	0.088 ± 0.027	0.087 ± 0.029	0.087 ± 0.032	0.089 ± 0.036	0.087 ± 0.035	0.917
D6D (GLA/LA)	0.019 ± 0.010	0.017 ± 0.011	0.021 ± 0.013	0.020 ± 0.012	0.019 ± 0.011	0.527
AA/LA	0.3 ± 0.1	0.3 ± 0.1*	0.3 ± 0.1*	0.4 ± 0.2	0.4 ± 0.2	0.009
SCD16 (POA/PA)	0.07 ± 0.03	0.07 ± 0.03	0.09 ± 0.04	0.09 ± 0.04**	0.08 ± 0.03	< 0.001
SCD18 (OA/SA)	2.2 ± 0.7	2.0 ± 0.7	2.3 ± 0.7	2.3 ± 0.6	2.3 ± 0.7	0.084
ELOVL5 (DGLA/GLA)	4.7 ± 1.8 (n = 21)	5.0 ± 2.2 (n = 44)	4.6 ± 2.4 (n = 63)	4.6 ± 2.2 (n = 117)	4.5 ± 1.9 (n=137)	0.817
ELOVL6 (SA/PA)	0.36 ± 0.06	0.38 ± 0.06	0.36 ± 0.05	0.36 ± 0.06	0.36 ± 0.05	0.221
ELOVL2 (DTA/AA)	0.05 ± 0.06	0.03 ± 0.04	0.03 ± 0.04	0.04 ± 0.03	0.04 ± 0.05	0.813
ELOVL2 (DPA/EPA)	0.9 ± 0.3 (n = 21)	0.8 ± 0.4 (n = 47)	0.8 ± 0.3 (n = 66)	0.8 ± 0.4 (n = 124)	0.8 ± 0.5 (n = 150)	0.056
ELOVL2 (DHA/DPA)	3.0 ± 1.0 (n = 21)	2.9 ± 1.1*** (n = 47)	3.4 ± 1.3	3.6 ± 1.3 (n = 127)	3.7 ± 1.2 (n = 148)	< 0.001
Notes: Fatty acid cancentratione are given as (% of total fatty acids),values are presented as mean ± SD.
Overall p values were obtained using the Kruskal–Wallis test across five age groups.
Post-hoc comparisons were performed using Dunn’s multiple comparisons test with the ≥65-year group as the reference; asterisks indicate significant differences versus ≥65 (*p < 0.05, **p < 0.01, ***p < 0.001; multiplicity-adjusted).
For ratio-based indices, n reflects the number of participants with non-missing values and a non-zero denominator (non-finite ratios were excluded).
