# Supplementary material for: Age-related alterations in fatty acid metabolism: a clinical study of erythrocyte and plasma profiles in a population from Brandenburg, Germany
Source: Front Aging. 2026 Apr 10;7:1725187. doi: 10.3389/fragi.2026.1725187 (PMC13106285; doi:10.3389/fragi.2026.1725187)
Supplement: Supplementary file 2 [file Table1.xlsx]

## Sheet: Sheet1
Supplementary Table S1. Plasma absolute fatty acid concentrations by age group (mean ± SD, µg/mL)
Variable	≤ 34 (n = 34)	35–44 (n = 74)	45–54 (n = 108)	55–64 (n = 212)	≥ 65 (n = 228)	Overall p
SFA	1032.0 ± 281.4	1051.7 ± 271.9	1145.6 ± 387.5	1147.2 ± 384.0	1078.7 ± 363.0	0.092
MUFA	650.7 ± 202.6	696.6 ± 271.9	788.2 ± 333.1	790.8 ± 354.0	736.5 ± 295.6	0.013
PUFA	915.7 ± 225.1	945.2 ± 262.0	1020.4 ± 367.8	1007.9 ± 295.6	960.2 ± 323.4	0.086
n-6 PUFA	814.0 ± 207.9	845.8 ± 232.8	889.2 ± 327.5	870.8 ± 262.0*	821.7 ± 282.7	0.076
n-3 PUFA	109.6 ± 43.6**	108.7 ± 45.9***	132.5 ± 55.9	137.8 ± 55.9	140.3 ± 61.0	< 0.001
EPA + DHA	76.2 ± 33.0***	75.9 ± 36.0***	95.6 ± 45.7	101.3 ± 46.5	103.7 ± 48.1	< 0.001
LA (18:2n-6)	552.5 ± 148.7	577.4 ± 172.3	600.2 ± 253.8	576.7 ± 208.2	549.2 ± 219.9	0.159
ALA (18:3n-3)	16.1 ± 9.5	14.7 ± 10.6	16.5 ± 11.5	15.7 ± 12.2	16.7 ± 11.5	0.579
DGLA (20:3n-6)	49.6 ± 20.3	52.6 ± 20.4	53.7 ± 23.1	51.4 ± 22.9	47.3 ± 19.5	0.091
AA (20:4n-6)	184.0 ± 67.6	194.6 ± 68.0	209.1 ± 75.8	217.4 ± 73.0	203.0 ± 70.2	0.012
EPA (20:5n-3)	19.5 ± 11.0***	22.1 ± 16.1***	28.1 ± 18.3	30.2 ± 20.3	31.1 ± 23.8	< 0.001
DHA (22:6n-3)	56.8 ± 28.1**	53.9 ± 23.9***	67.5 ± 34.2	71.1 ± 31.6	72.6 ± 30.2	< 0.001
Notes:
Fatty acid concentrations are presented as (µg/mL), values are presented as mean ± SD.
Overall p values were obtained using the Kruskal–Wallis test across five age groups.
Post-hoc comparisons were performed using Dunn’s multiple comparisons test with the ≥65-year group as the reference; asterisks indicate significant differences versus ≥65 (*p < 0.05, **p < 0.01, ***p < 0.001; multiplicity-adjusted).
